# Supplementary material for: CNN-Based Automatic Tablet Classification Using a Vibration-Controlled Bowl Feeder with Spiral Torque Optimization
Source: Sensors (Basel). 2025 Jul 8;25(14):4248. doi: 10.3390/s25144248 (PMC12300921; doi:10.3390/s25144248)
Supplement: Supplementary file 1 [file sensors-25-04248-s001.zip]

Archive with 1 entries (1 files):
- sensors-3671355-supplementary.mp4
